# Supplementary material for: Non-invasive measurements of blood glucose levels by time-gating mid-infrared optoacoustic signals
Source: Nat Metab. 2024 Mar 27;6(4):678–86. doi: 10.1038/s42255-024-01016-9 (PMC11052715; doi:10.1038/s42255-024-01016-9)
Supplement: Supplementary file 3 — Processed numerical data points of time course and consensus error grid analysis. [file 42255_2024_1016_MOESM3_ESM.xlsx]

## Sheet: 2d
Data points	time	measured glucose (MG)	computed glucose (CG) (at P1)	computed glucose (CG) (at P2)		Curve_MG	Curve_P1	Curve_P2
1	3	39	58.3715	48.3892
2	6	37	83.0027	112.406
3	9	37	64.4673	49.8315
4	12	35	96.7981	83.4579
5	15	37	42.2867	154.232
6	18	37	77.8899	94.7686		96.6667	99.9363	92.0904				Unıt of MG=mg/dl
7	21	63	59.8857	94.5547		107.571	98.2879	98.2522				Unıt of CG=mg/dl
8	24	59	67.7498	146.584		114.875	108.893	103.153
9	27	116	111.067	83.2228		124.222	108.827	109.014
10	30	145	120.628	73.6465		133.4	119.277	115.94
11	33	160	162.396	59.7658		141.273	129.238	121.149
12	36	173	88.3973	135.223		148.167	135.584	126.181
13	39	166	183.133	137.456		164.167	144.841	135.145
14	42	199	108.294	155.905		178.167	158.583	143.218
15	45	216	213.332	178.275		192.083	171.943	147.556
16	48	220	228.845	173.241		201.833	180.823	156.991
17	51	224	205.395	181.532		209.083	189.355	172.305
18	54	229	188.968	202.331		212.25	192.524	181.795
19	57	231	224.789	191.436		216.083	200.885	182.788
20	60	226	228.073	198.644		218.5	201.723	185.39
21	63	233	217.629	196.438		217.5	210.176	187.596
22	66	232	223.007	257.418		215.5	207.404	186.865
23	69	198	200.431	173.64		214.667	206.047	189.965
24	72	219	188.72	147.138		213.25	204.341	192.659
25	75	195	193.198	168.684		210.417	206.202	193.258
26	78	187	209.726	182.378		207.917	206.126	194.253
27	81	192	180.072	169.501		204.417	202.024	195.795
28	84	210	212.558	210.441		199.833	202.464	194.606
29	87	207	184.916	213.854		195.583	200.55	188.389
30	90	195	211.298	209.531		194.083	201.238	192.316
31	93	201	223.887	203.365		188.917	199.961	198.073
32	96	184	178.843	217.158		185.583	199.132	202.578
33	99	178	222.912	182.161		185.25	196.723	204.436
34	102	181	200.042	182.815		183.667	194.078	204.261
35	105	180	208.684	220.772		180.083	189.512	199.83
36	108	157	173.398	216.217		176.333	188.926	196.34
37	111	155	183.243	222.74		173.833	186.261	191.849
38	114	183	180.827	204.68		170.167	177.822	188.133
39	117	173	148.323	167.4		168.583	174.874	182.229
40	120	167	157.766	157.263		166.5	168.92	179.359
41	123	162	177.888	171.973		164	167.152	174.89
42	126	165	179.323	155.641		159.917	161.719	170.451
43	129	157	122.616	158.782		159.917	156.954	164.983
44	132	165	143.472	146.31		159.5	153.757	159.391
45	135	153	151.46	147.722		157.083	150.946	158.458
46	138	151	178.822	129.179		155.636	151.185	157.645
47	141	131	143.487	167.509		154.5	150.527	157.683
48	144	157	116.222	150.598		153.667	147.487	156.095
49	147	150	144.881	155.639		152.25	143.507	156.152
50	150	154	147.096	193.48		151.571	146.492	155.776

## Sheet: 2e
measured glucose (mg/dl)	computed glucose (P1) (mg/dl)
39	58.3715
37	83.0027
37	64.4673
35	96.7981
37	42.2867
37	77.8899
63	59.8857
59	67.7498
116	111.067
145	120.628
160	162.396
173	88.3973
166	183.133
199	108.294
216	213.332
220	228.845
224	205.395
229	188.968
231	224.789
226	228.073
233	217.629
232	223.007
198	200.431
219	188.72
195	193.198
187	209.726
192	180.072
210	212.558
207	184.916
195	211.298
201	223.887
184	178.843
178	222.912
181	200.042
180	208.684
157	173.398
155	183.243
183	180.827
173	148.323
167	157.766
162	177.888
165	179.323
157	122.616
165	143.472
153	151.46
151	178.822
131	143.487
157	116.222
150	144.881
154	147.096

## Sheet: 2f
measured glucose (mg/dl)	computed glucose (P2) (mg/dl)
39	48.3892
37	112.406
37	49.8315
35	83.4579
37	154.232
37	94.7686
63	94.5547
59	146.584
116	83.2228
145	73.6465
160	59.7658
173	135.223
166	137.456
199	155.905
216	178.275
220	173.241
224	181.532
229	202.331
231	191.436
226	198.644
233	196.438
232	257.418
198	173.64
219	147.138
195	168.684
187	182.378
192	169.501
210	210.441
207	213.854
195	209.531
201	203.365
184	217.158
178	182.161
181	182.815
180	220.772
157	216.217
155	222.74
183	204.68
173	167.4
167	157.263
162	171.973
165	155.641
157	158.782
165	146.31
153	147.722
151	129.179
131	167.509
157	150.598
150	155.639
154	193.48

## Sheet: 2h
measured glucose (mg/dl)	computed glucose (P1) (mg/dl)
45	37.3291
46	22.8682
41	50.2982
41	59.879
38	84.3909
42	134.284
70	107.95
105	149.821
123	167.18
144	134.912
171	178.778
176	134.243
192	161.452
184	126.246
207	176.584
205	205.505
197	162.831
201	154.119
204	202.681
202	204.346
163	150.945
197	204.538
191	181.318
187	110.993
176	144.264
179	156.421
176	144.079
143	131.662
167	149.878
162	102.557
160	169.788
149	167.309
153	190.819
153	146.771
147	141.496
116	152.433
133	123.236
137	96.9987
133	167.898
132	113.231
124	130.654
127	130.098
119	147.14
122	141.72
100	88.9027
119	137.893
115	152.847
110	119.963
102	103.505
99	146.687
33	83.6202
29	91.3255
26	89.5839
23	88.9832
22	91.7975
23	115.989
21	115.566
37	109.924
74	118.562
68	116.73
128	105.275
116	100.506
152	108.884
154	101.646
205	90.0272
226	98.7752
284	88.9971
289	93.9644
301	197.04
303	283.867
342	302.984
345	325.356
360	316.579
303	301.638
320	285.137
387	302.767
339	309.765
340	323.285
355	337.332
345	341.27
386	345.56
366	336.075
240	279.701
339	286.941
387	281.088
273	293.389
282	262.677
303	274.094
294	274.822
254	254.126
249	265.122
227	256.892
233	254.271
193	226.209
181	261.144
170	272.813
178	238.699
183	315.564
154	289.532
180	329.276
38	49.2827
41	31.1142
39	47.5059
30	55.0705
40	75.3795
43	81.4324
48	72.984
65	69.3741
85	73.4228
98	76.1645
103	84.8777
103	81.0625
108	78.4017
110	90.6379
110	85.72
112	98.3654
108	92.0363
106	91.767
100	83.9332
101	92.3449
99	86.7686
97	95.1695
98	87.6576
93	104.185
90	75.993
99	59.8211
78	68.7281
67	76.0865
65	71.1347
63	68.9478
74	84.2698
69	97.7957
67	103.956
84	101.72
76	101.483
92	100.287
91	96.5497
87	97.866
94	82.1689
84	90.9151
95	102.853
82	87.5623
91	100.413
89	102.257
100	102.61
115	95.4529
94	111.097
117	101.178
116	83.0958
98	110.466
69	75.6851
72	103.192
62	92.8053
59	108.045
56	95.9469
53	128.705
83	83.6997
128	137.631
132	119.429
171	134.235
157	110.461
217	155.565
199	122.787
223	120.536
243	206.675
258	203.733
243	189.942
250	220.037
240	251.727
276	188.827
265	244.373
293	212.55
273	225.475
259	200.157
261	234.088
240	237.513
253	188.672
201	213.493
201	213.908
213	216.81
216	191.757
215	222.626
201	200.596
207	186.057
189	197.36
194	210.632
163	212.515
178	257.418
183	219.857
172	187.748
171	186.606
163	238.717
154	210.938
167	185.872
146	185.95
149	162.544
151	169.378
157	204.677
151	205.79
123	212.368
122	148.931
103	142.179
110	111.778
108	101.081
102	125.674
117	202.71
149	180.579
131	180.686
146	175.761
145	208.52
168	189.084
179	200.994
172	206.954
163	182.276
207	190.058
192	193.789
193	191.92
212	193.275
209	194.743
210	206.544
224	189.308
222	185.888
257	193.447
224	218.985
231	210.847
234	184.853
217	208.792
215	216.872
254	192.836
213	205.304
207	212.361
210	222.977
205	228.723
224	213.382
212	204.024
210	207.714
214	215.721
203	206
205	207.942
211	225.575
225	193.351
190	219.905
212	229.086
215	217.53
220	201.029
218	197.757
225	208.593
214	212.903
216	216.293
214	171.784
43	61.8278
40	11.1999
41	57.6766
41	71.7484
39	34.3861
56	93.5836
85	103.006
111	153.319
153	184.596
168	85.7507
171	134.561
188	162.016
186	182.804
189	191.269
174	156.013
184	155.206
187	156.531
189	141.719
184	153.388
181	171.935
165	158.096
161	191.894
179	181.455
154	126.513
155	180.353
147	110.356
136	136.486
145	127.571
135	129.113
129	149.898
123	120.758
122	148.715
110	119.426
107	132.323
108	120.73
101	106.417
91	137.344
88	100.973
78	119.821
76	104.698
82	105.067
71	90.1245
81	62.9053
73	79.2627
71	30.1031
78	59.3644
72	104.09
73	20.0279
69	98.6021
76	32.4673
78	56.0876
66	60.6797
67	84.0686
67	41.278
64	93.0933
79	126.444
118	112.611
143	180.477
185	196.153
193	197.491
221	174.958
239	230.377
245	245.258
258	261.817
266	249.602
287	293.32
285	255.301
274	273.479
274	246.87
268	277.895
270	296.028
279	276.157
270	260.439
285	206.946
253	195.669
223	203.809
250	229.338
256	255.02
260	242.85
258	223.393
242	224.371
251	256.869
241	257.202
239	187.878
238	262.006
224	238.206
213	238.526
217	239.131
215	236.05
218	259.397
205	233.555
216	233.813
191	214.523
200	229.92
203	252.404
199	185.43
193	218.932
197	165.781
179	204.523
177	192.383
39	34.1516
37	79.8747
37	49.3231
35	78.6336
37	105.631
37	44.8169
63	51.7343
59	96.8287
116	129.474
145	79.7435
160	165.117
173	91.1931
166	140.753
199	154.726
216	230.11
220	221.464
224	216.895
229	219.329
231	253.229
226	206.103
233	226.637
232	211.272
198	215.625
219	197.01
195	173.037
187	199.313
192	198.856
210	167.705
207	164.345
195	210.14
201	235.122
184	150.147
178	222.925
181	199.147
180	204.293
157	161.934
155	146.29
183	159.607
173	178.824
167	145.744
162	159.225
165	198.245
157	130.285
165	177.994
153	154.55
151	129.395
131	171.524
157	113.882
150	121.518
154	155.807
66	69.2274
65	108.159
69	151.274
68	59.4691
79	77.9308
76	159.547
91	157.646
108	204.512
102	204.957
143	208.551
165	203.162
184	241.489
203	263.875
233	309.653
246	306.121
265	294.846
267	288.046
304	270.41
317	276.788
323	279.094
346	283.821
361	324.706
345	274.833
376	249.637
367	316.959
381	284.837
388	314.551
397	300.704
403	346.36
400	332.528
387	293.417
399	307.214
393	335.117
400	346.212
386	318.408
398	388.837
427	402.67
400	381.973
387	440.249
408	411.327
393	424.526
377	453.024
394	407.792
369	418.447
401	444.168
341	488.77
365	446.724
24	4.06194
20	0.625083
23	49.3897
24	28.3455
28	71.885
31	94.831
63	112.747
104	173.405
145	203.116
185	186.093
195	337.693
246	253.253
279	242.053
275	243.044
273	253.224
295	240.36
282	253.428
295	225.41
315	224.003
286	241.543
265	269.82
279	281.282
299	276.812
268	264.958
278	279.988
261	203.235
277	245.427
222	231.463
278	261.509
262	311.922
259	227.251
242	288.245
244	235.766
258	299.547
286	200.423
179	243.024
205	159.661
223	186.398
224	190.003
243	228.983
211	251.2
212	210.156
223	176.374
193	214.187
191	258.937
177	183.472
177	255.708

## Sheet: 2i
measured glucose (mg/dl)	computed glucose (P2) (mg/dl)
45	72.3268
46	76.4635
41	74.1544
41	71.7248
38	71.217
42	111.657
70	114.371
105	105.674
123	131.508
144	117.116
171	126.148
176	110.903
192	131.024
184	113.584
207	127.112
205	140.005
197	135.542
201	146.134
204	153.813
202	193.17
163	175.742
197	144.883
191	134.287
187	127.427
176	152.205
179	160.158
176	171.441
143	186.427
167	128.175
162	190.438
160	134.319
149	132.628
153	177.643
153	175.722
147	137.801
116	154.466
133	162.676
137	198.195
133	166.984
132	150.491
124	141.066
127	127.535
119	167.026
122	138.322
100	151.8
119	182.963
115	169.947
110	123.614
102	126.502
99	130.943
33	213.734
29	213.97
26	213.468
23	214.038
22	213.708
23	214.541
21	214.383
37	213.247
74	211.532
68	213.655
128	211.578
116	211.716
152	210.634
154	210.521
205	208.158
226	208.711
284	207.292
289	206.098
301	205.324
303	205.827
342	205.71
345	205.5
360	205.353
303	206.747
320	206.246
387	204.979
339	205.844
340	205.718
355	205.755
345	206.032
386	204.859
366	206.631
240	235.793
339	234.519
387	234.183
273	238.237
282	235.612
303	233.897
294	235.712
254	234.563
249	236.727
227	237.505
233	240.027
193	242.83
181	244.979
170	246.571
178	253.358
183	247.955
154	257.838
180	265.468
38	37.1918
41	43.0164
39	54.1565
30	46.8578
40	39.1046
43	71.6801
48	67.8116
65	71.3484
85	72.0756
98	70.6229
103	73.5348
103	80.7602
108	73.0523
110	104.273
110	95.0262
112	79.9672
108	88.2873
106	87.1209
100	93.0265
101	92.529
99	86.7321
97	78.1992
98	89.9131
93	88.6358
90	87.6407
99	88.4961
78	87.6328
67	85.5362
65	90.4536
63	87.4154
74	86.5821
69	92.6903
67	92.4748
84	99.9148
76	92.4744
92	94.7306
91	99.5014
87	89.0783
94	91.969
84	97.5389
95	92.2271
82	90.8912
91	94.6691
89	98.7022
100	95.105
115	93.91
94	97.4911
117	90.5267
116	91.5177
98	95.989
69	44.0297
72	78.6695
62	110.747
59	108.871
56	114.044
53	113.669
83	112.008
128	115.108
132	108.367
171	105.662
157	156.102
217	203.089
199	205.112
223	205.365
243	200.553
258	198.425
243	182.292
250	190.858
240	189.51
276	194.953
265	196.869
293	192.308
273	194.984
259	193.347
261	195.253
240	190.599
253	211.91
201	222.11
201	210.699
213	206.549
216	206.768
215	206.969
201	198.485
207	199.138
189	206.16
194	211.061
163	208.652
178	196.882
183	210.613
172	209.761
171	210.665
163	219.18
154	224.66
167	219.917
146	226.126
149	212.709
151	203.484
157	193.702
151	193.313
123	199.583
122	97.2561
103	127.004
110	109.628
108	112.592
102	111.95
117	185.133
149	165.32
131	171.462
146	186.525
145	185.394
168	180.757
179	164.919
172	176.873
163	195.965
207	180.576
192	186.262
193	172.052
212	197.34
209	182.964
210	182.539
224	183.287
222	192.243
257	208.523
224	207.663
231	212.957
234	237.028
217	214.018
215	218.165
254	222.797
213	208.623
207	228.698
210	220.373
205	229.219
224	222.896
212	205.853
210	227.94
214	227.134
203	210.782
205	236.098
211	209.392
225	207.852
190	207.078
212	199.428
215	193.429
220	218.868
218	224.276
225	208.453
214	226.053
216	228.152
214	238.751
43	41.3373
40	48.2693
41	56.6242
41	65.1399
39	54.4652
56	135.697
85	164.024
111	142.136
153	136.399
168	127.783
171	119.24
188	139.54
186	142.537
189	159.12
174	137.457
184	171.816
187	158.561
189	165.972
184	170.01
181	158.79
165	173.741
161	179.765
179	138.563
154	91.0392
155	106.962
147	96.0598
136	116.104
145	122.652
135	113.347
129	129.855
123	131.781
122	115.83
110	129.839
107	134.928
108	122.503
101	144.268
91	135.838
88	138.156
78	113.042
76	84.6923
82	99.9218
71	112.86
81	90.2832
73	32.4182
71	49.4599
78	87.7312
72	57.1407
73	77.2264
69	84.4919
76	121.229
78	40.3834
66	66.1936
67	83.0416
67	61.6471
64	77.3762
79	195.986
118	184.059
143	199.873
185	194.279
193	180.265
221	221.161
239	220.902
245	267.976
258	257.318
266	240.57
287	269.726
285	229.023
274	239.432
274	252.6
268	242.38
270	274.703
279	249.235
270	267.849
285	291.02
253	257.862
223	253.405
250	217.907
256	307.128
260	314.617
258	251.18
242	209.73
251	215.876
241	228.767
239	206.21
238	238.033
224	267.603
213	205.106
217	197.142
215	218.103
218	228.139
205	169.335
216	208.248
191	204.2
200	226.188
203	244.861
199	213.119
193	190.171
197	218.872
179	209.725
177	181.117
39	48.3892
37	112.406
37	49.8315
35	83.4579
37	154.232
37	94.7686
63	94.5547
59	146.584
116	83.2228
145	73.6465
160	59.7658
173	135.223
166	137.456
199	155.905
216	178.275
220	173.241
224	181.532
229	202.331
231	191.436
226	198.644
233	196.438
232	257.418
198	173.64
219	147.138
195	168.684
187	182.378
192	169.501
210	210.441
207	213.854
195	209.531
201	203.365
184	217.158
178	182.161
181	182.815
180	220.772
157	216.217
155	222.74
183	204.68
173	167.4
167	157.263
162	171.973
165	155.641
157	158.782
165	146.31
153	147.722
151	129.179
131	167.509
157	150.598
150	155.639
154	193.48
66	163.567
65	48.6184
69	72.8325
68	49.7538
79	77.8721
76	203.239
91	201.696
108	219.734
102	207.962
143	181.074
165	222.641
184	226.083
203	200.706
233	229.107
246	243.536
265	282.087
267	295.323
304	313.783
317	269.224
323	274.519
346	292.108
361	325.3
345	296.935
376	262.936
367	313.977
381	284.582
388	333.687
397	319.41
403	311.819
400	310.846
387	317.374
399	333.243
393	317.849
400	323.678
386	363.087
398	448.778
427	367.843
400	415.186
387	431.584
408	451.303
393	400.192
377	439.221
394	414.054
369	460.507
401	426.997
341	436.464
365	453.758
24	-8.95375
20	78.4751
23	78.2839
24	68.4887
28	50.1269
31	93.6183
63	180.664
104	188.398
145	104.53
185	225.599
195	184.469
246	256.764
279	206.824
275	198.632
273	260.048
295	245.364
282	251.853
295	256.456
315	228.057
286	287.172
265	254.921
279	254.401
299	220.421
268	233.77
278	245.248
261	283.335
277	249.07
222	308.74
278	364.811
262	216.594
259	278.387
242	257.564
244	243.664
258	206.313
286	126.137
179	175.139
205	211.953
223	201.956
224	184.652
243	225.051
211	251.173
212	193.274
223	218.771
193	216.751
191	231.328
177	232.181
177	269.823
