# Supplementary material for: Non-invasive measurements of blood glucose levels by time-gating mid-infrared optoacoustic signals
Source: Nat Metab. 2024 Mar 27;6(4):678–86. doi: 10.1038/s42255-024-01016-9 (PMC11052715; doi:10.1038/s42255-024-01016-9)
Supplement: Supplementary file 4 — Processed numerical data points of time course and consensus error grid analysis. [file 42255_2024_1016_MOESM4_ESM.xlsx]

## Sheet: 3b
		P1 (at 37 um)	P1 (at 75 um)	P1 (at 97.5 um)
time (min)	measured glucose (mg/dl)	computed glucose (at 37 um) (mg/dl)	computed glucoseP1 (at 75 um) (mg/dl)	computed glucose (at 97.5 um) (mg/dl)
3	45	45.9321	43.6152	53.1543
6	46	60.334	45.1691	48.4736
9	41	45.8196	43.7459	39.1422
12	41	61.276	48.6577	40.2097
15	38	61.8828	47.2626	32.9695
18	42	115.722	121.027	59.7979
21	70	111.228	132.629	68.9369
24	105	127.363	139.75	122.432
27	123	115.284	137.295	154.641
30	144	145.036	143.615	149.471
33	171	159.885	148.345	177.266
36	176	149.828	136.061	165.101
39	192	146.238	142.585	170.4
42	184	163.739	150.992	172.164
45	207	160.256	150.541	198.085
48	205	145.947	158.898	193.822
51	197	142.792	162.815	187.111
54	201	179.65	164.99	209.245
57	204	173.2	180.525	185.407
60	202	169.614	182.068	208.291
63	163	192.326	201.694	207.853
66	197	109.443	172.15	179.529
69	191	172.092	180.699	166.05
72	187	197.405	179.337	187.377
75	176	169.75	180.103	170.772
78	179	207.661	182.517	188.748
81	176	189.469	209.302	173.983
84	143	248.951	192.788	171.378
87	167	189.083	197.261	160.514
90	162	145.129	175.562	130.008
93	160	136.331	119.983	117.958
96	149	103.802	121.475	118.157
99	153	141.995	118.932	123.002
102	153	121.485	123.713	124.399
105	147	104.115	123.162	127.292
108	116	131.432	131.478	129.169
111	133	142.383	126.671	127.217
114	137	148.773	133.814	143.211
117	133	148.902	147.152	138.307
120	132	138.533	137.937	122.082
123	124	151.138	142.009	131.686
126	127	143.876	127.105	130.059
129	119	114.962	118.184	117.721
132	122	116.813	125.464	125.928
135	100	150.771	127.18	132.181
138	119	103.885	127.771	125.194
141	115	141.253	128.435	124.031
144	110	135.684	139.875	146.031
147	102	115.036	125.271	129.335
150	99	116.398	135.527	127.549

## Sheet: 3c
single (P1) without skin rejection
measured glucose (mg/dl)	computed glucose (mg/dl)
45	53.1463
46	55.7129
41	63.1389
41	68.8622
38	65.2368
42	122.501
70	135.128
105	133.426
123	157.636
144	129.299
171	128.588
176	157.795
192	148.16
184	125.509
207	181.911
205	177.112
197	166.111
201	172.538
204	202.365
202	187.066
163	223.027
197	169.582
191	145.178
187	144.135
176	131.075
179	158.117
176	186.031
143	145.758
167	157.001
162	92.5921
160	123.186
149	150.541
153	133.617
153	145.09
147	145.225
116	176.372
133	140.665
137	135.199
133	200.226
132	128.077
124	156.651
127	95.0155
119	99.2971
122	143.401
100	109.344
119	139.065
115	141.527
110	149.84
102	99.9241
99	146.485

## Sheet: 3d
single (P1) with skin rejection
measured glucose (mg/dl)	computed glucose (mg/dl)
45	66.8148
46	93.4253
41	24.596
41	46.7719
38	23.2453
42	65.7416
70	91.1978
105	109.707
123	142.4
144	153.873
171	169.066
176	146.284
192	163.67
184	174.447
207	172.951
205	190.255
197	217.936
201	201.747
204	197.329
202	193.941
163	195.29
197	221.251
191	202.324
187	188.439
176	159.594
179	188.182
176	169.792
143	136.226
167	155.507
162	167.498
160	134.786
149	122.702
153	134.976
153	146.119
147	142.172
116	112.666
133	137.698
137	137.262
133	97.5651
132	112.488
124	103.751
127	131.645
119	135.231
122	123.63
100	135.296
119	123.524
115	130.111
110	134.144
102	132.944
99	114.913

## Sheet: 3f
all (P1) without skin rejection
measured glucose (mg/dl)	computed glucose (mg/dl)
45	37.3291
46	22.8682
41	50.2982
41	59.879
38	84.3909
42	134.284
70	107.95
105	149.821
123	167.18
144	134.912
171	178.778
176	134.243
192	161.452
184	126.246
207	176.584
205	205.505
197	162.831
201	154.119
204	202.681
202	204.346
163	150.945
197	204.538
191	181.318
187	110.993
176	144.264
179	156.421
176	144.079
143	131.662
167	149.878
162	102.557
160	169.788
149	167.309
153	190.819
153	146.771
147	141.496
116	152.433
133	123.236
137	96.9987
133	167.898
132	113.231
124	130.654
127	130.098
119	147.14
122	141.72
100	88.9027
119	137.893
115	152.847
110	119.963
102	103.505
99	146.687
33	83.6202
29	91.3255
26	89.5839
23	88.9832
22	91.7975
23	115.989
21	115.566
37	109.924
74	118.562
68	116.73
128	105.275
116	100.506
152	108.884
154	101.646
205	90.0272
226	98.7752
284	88.9971
289	93.9644
301	197.04
303	283.867
342	302.984
345	325.356
360	316.579
303	301.638
320	285.137
387	302.767
339	309.765
340	323.285
355	337.332
345	341.27
386	345.56
366	336.075
240	279.701
339	286.941
387	281.088
273	293.389
282	262.677
303	274.094
294	274.822
254	254.126
249	265.122
227	256.892
233	254.271
193	226.209
181	261.144
170	272.813
178	238.699
183	315.564
154	289.532
180	329.276
38	49.2827
41	31.1142
39	47.5059
30	55.0705
40	75.3795
43	81.4324
48	72.984
65	69.3741
85	73.4228
98	76.1645
103	84.8777
103	81.0625
108	78.4017
110	90.6379
110	85.72
112	98.3654
108	92.0363
106	91.767
100	83.9332
101	92.3449
99	86.7686
97	95.1695
98	87.6576
93	104.185
90	75.993
99	59.8211
78	68.7281
67	76.0865
65	71.1347
63	68.9478
74	84.2698
69	97.7957
67	103.956
84	101.72
76	101.483
92	100.287
91	96.5497
87	97.866
94	82.1689
84	90.9151
95	102.853
82	87.5623
91	100.413
89	102.257
100	102.61
115	95.4529
94	111.097
117	101.178
116	83.0958
98	110.466
69	75.6851
72	103.192
62	92.8053
59	108.045
56	95.9469
53	128.705
83	83.6997
128	137.631
132	119.429
171	134.235
157	110.461
217	155.565
199	122.787
223	120.536
243	206.675
258	203.733
243	189.942
250	220.037
240	251.727
276	188.827
265	244.373
293	212.55
273	225.475
259	200.157
261	234.088
240	237.513
253	188.672
201	213.493
201	213.908
213	216.81
216	191.757
215	222.626
201	200.596
207	186.057
189	197.36
194	210.632
163	212.515
178	257.418
183	219.857
172	187.748
171	186.606
163	238.717
154	210.938
167	185.872
146	185.95
149	162.544
151	169.378
157	204.677
151	205.79
123	212.368
122	148.931
103	142.179
110	111.778
108	101.081
102	125.674
117	202.71
149	180.579
131	180.686
146	175.761
145	208.52
168	189.084
179	200.994
172	206.954
163	182.276
207	190.058
192	193.789
193	191.92
212	193.275
209	194.743
210	206.544
224	189.308
222	185.888
257	193.447
224	218.985
231	210.847
234	184.853
217	208.792
215	216.872
254	192.836
213	205.304
207	212.361
210	222.977
205	228.723
224	213.382
212	204.024
210	207.714
214	215.721
203	206
205	207.942
211	225.575
225	193.351
190	219.905
212	229.086
215	217.53
220	201.029
218	197.757
225	208.593
214	212.903
216	216.293
214	171.784
43	61.8278
40	11.1999
41	57.6766
41	71.7484
39	34.3861
56	93.5836
85	103.006
111	153.319
153	184.596
168	85.7507
171	134.561
188	162.016
186	182.804
189	191.269
174	156.013
184	155.206
187	156.531
189	141.719
184	153.388
181	171.935
165	158.096
161	191.894
179	181.455
154	126.513
155	180.353
147	110.356
136	136.486
145	127.571
135	129.113
129	149.898
123	120.758
122	148.715
110	119.426
107	132.323
108	120.73
101	106.417
91	137.344
88	100.973
78	119.821
76	104.698
82	105.067
71	90.1245
81	62.9053
73	79.2627
71	30.1031
78	59.3644
72	104.09
73	20.0279
69	98.6021
76	32.4673
78	56.0876
66	60.6797
67	84.0686
67	41.278
64	93.0933
79	126.444
118	112.611
143	180.477
185	196.153
193	197.491
221	174.958
239	230.377
245	245.258
258	261.817
266	249.602
287	293.32
285	255.301
274	273.479
274	246.87
268	277.895
270	296.028
279	276.157
270	260.439
285	206.946
253	195.669
223	203.809
250	229.338
256	255.02
260	242.85
258	223.393
242	224.371
251	256.869
241	257.202
239	187.878
238	262.006
224	238.206
213	238.526
217	239.131
215	236.05
218	259.397
205	233.555
216	233.813
191	214.523
200	229.92
203	252.404
199	185.43
193	218.932
197	165.781
179	204.523
177	192.383
39	34.1516
37	79.8747
37	49.3231
35	78.6336
37	105.631
37	44.8169
63	51.7343
59	96.8287
116	129.474
145	79.7435
160	165.117
173	91.1931
166	140.753
199	154.726
216	230.11
220	221.464
224	216.895
229	219.329
231	253.229
226	206.103
233	226.637
232	211.272
198	215.625
219	197.01
195	173.037
187	199.313
192	198.856
210	167.705
207	164.345
195	210.14
201	235.122
184	150.147
178	222.925
181	199.147
180	204.293
157	161.934
155	146.29
183	159.607
173	178.824
167	145.744
162	159.225
165	198.245
157	130.285
165	177.994
153	154.55
151	129.395
131	171.524
157	113.882
150	121.518
154	155.807
66	69.2274
65	108.159
69	151.274
68	59.4691
79	77.9308
76	159.547
91	157.646
108	204.512
102	204.957
143	208.551
165	203.162
184	241.489
203	263.875
233	309.653
246	306.121
265	294.846
267	288.046
304	270.41
317	276.788
323	279.094
346	283.821
361	324.706
345	274.833
376	249.637
367	316.959
381	284.837
388	314.551
397	300.704
403	346.36
400	332.528
387	293.417
399	307.214
393	335.117
400	346.212
386	318.408
398	388.837
427	402.67
400	381.973
387	440.249
408	411.327
393	424.526
377	453.024
394	407.792
369	418.447
401	444.168
341	488.77
365	446.724
24	4.06194
20	0.625083
23	49.3897
24	28.3455
28	71.885
31	94.831
63	112.747
104	173.405
145	203.116
185	186.093
195	337.693
246	253.253
279	242.053
275	243.044
273	253.224
295	240.36
282	253.428
295	225.41
315	224.003
286	241.543
265	269.82
279	281.282
299	276.812
268	264.958
278	279.988
261	203.235
277	245.427
222	231.463
278	261.509
262	311.922
259	227.251
242	288.245
244	235.766
258	299.547
286	200.423
179	243.024
205	159.661
223	186.398
224	190.003
243	228.983
211	251.2
212	210.156
223	176.374
193	214.187
191	258.937
177	183.472
177	255.708

## Sheet: 3g
all (P1) with skin rejection
measured glucose (mg/dl)	computed glucose (mg/dl)
45	66.8148
46	93.4253
41	24.596
41	46.7719
38	23.2453
42	65.7416
70	91.1978
105	109.707
123	142.4
144	153.873
171	169.066
176	146.284
192	163.67
184	174.447
207	172.951
205	190.255
197	217.936
201	201.747
204	197.329
202	193.941
163	195.29
197	221.251
191	202.324
187	188.439
176	159.594
179	188.182
176	169.792
143	136.226
167	155.507
162	167.498
160	134.786
149	122.702
153	134.976
153	146.119
147	142.172
116	112.666
133	137.698
137	137.262
133	97.5651
132	112.488
124	103.751
127	131.645
119	135.231
122	123.63
100	135.296
119	123.524
115	130.111
110	134.144
102	132.944
99	114.913
33	45.4253
29	125.441
26	85.0675
23	52.0862
22	56.2888
23	143.986
21	146.316
37	179.228
74	202.951
68	4.15201
128	133.616
116	169.599
152	175.596
154	108.678
205	99.8824
226	143.311
284	146.788
289	139.339
301	173.756
303	204.757
342	336.512
345	295.7
360	274.013
303	315.786
320	315.975
387	382.224
339	366.625
340	355.341
355	322.299
345	308.898
386	360.107
366	369.75
240	346.965
339	364.221
387	301.195
273	269.833
282	248.642
303	254.287
294	285.006
254	238.958
249	240.674
227	158.25
233	202.78
193	189.536
181	178.598
170	185.47
178	204.508
183	217.398
154	97.8494
180	323.29
38	23.2052
41	32.7677
39	27.8725
30	44.1395
40	45.8066
43	61.0147
48	65.0974
65	84.1275
85	86.8912
98	80.3192
103	93.7362
103	93.6397
108	92.9584
110	88.5928
110	91.0828
112	99.5273
108	89.3789
106	100.446
100	93.7547
101	101.073
99	90.0826
97	81.888
98	98.6308
93	86.0604
90	95.8112
99	78.7156
78	82.3907
67	75.5672
65	67.7658
63	72.8643
74	81.0966
69	74.8797
67	96.9066
84	93.115
76	98.926
92	98.6953
91	98.7036
87	101.957
94	98.3376
84	98.7047
95	95.326
82	93.1765
91	93.9343
89	101.025
100	96.0831
115	94.2845
94	88.6518
117	93.5987
116	90.0682
98	95.8624
69	102.819
72	89.4698
62	79.8434
59	87.689
56	85.045
53	102.308
83	100.26
128	93.9253
132	89.7987
171	93.6692
157	89.7555
217	205.643
199	198.961
223	188.08
243	212.745
258	201.876
243	195.15
250	212.47
240	208.745
276	206.255
265	227.87
293	224.192
273	233.022
259	251.137
261	244.738
240	251.069
253	248.354
201	215.347
201	223.002
213	238.895
216	238.379
215	232.962
201	252.05
207	217.277
189	227.075
194	223.87
163	180.095
178	213.728
183	205.19
172	162.785
171	167.772
163	194.922
154	168.438
167	166.388
146	154.962
149	173.606
151	165.028
157	212.067
151	183.013
123	168.927
122	139.346
103	133.1
110	101.849
108	98.813
102	128.743
117	188.682
149	189.096
131	176.143
146	200.645
145	183.796
168	177.384
179	188.429
172	186.896
163	162.866
207	194.208
192	180.979
193	186.324
212	165.056
209	199.561
210	216.977
224	192.756
222	229.586
257	200.384
224	203.182
231	198.07
234	186.762
217	199.185
215	200.327
254	198.458
213	206.619
207	201.682
210	224.465
205	228.805
224	226.046
212	234.265
210	224.423
214	222.373
203	203.17
205	221.524
211	214.368
225	210.033
190	218.498
212	210.918
215	216.23
220	185.543
218	213.777
225	204.205
214	251.278
216	212.925
214	173.78
45	66.8148
46	93.4253
41	24.596
41	46.7719
38	23.2453
42	65.7416
70	91.1978
105	109.707
123	142.4
144	153.873
171	169.066
176	146.284
192	163.67
184	174.447
207	172.951
205	190.255
197	217.936
201	201.747
204	197.329
202	193.941
163	195.29
197	221.251
191	202.324
187	188.439
176	159.594
179	188.182
176	169.792
143	136.226
167	155.507
162	167.498
160	134.786
149	122.702
153	134.976
153	146.119
147	142.172
116	112.666
133	137.698
137	137.262
133	97.5651
132	112.488
124	103.751
127	131.645
119	135.231
122	123.63
100	135.296
119	123.524
115	130.111
110	134.144
102	132.944
99	114.913
78	64.6785
66	97.2665
67	70.4134
67	59.0438
64	72.5286
79	123.953
118	127.799
143	163.281
185	159.055
193	196.654
221	184.674
239	234.79
245	245.453
258	240.214
266	210.652
287	229.488
285	240.603
274	289.236
274	236.913
268	253.979
270	247.73
279	231.58
270	253.639
285	207.693
253	183.126
223	220.17
250	286.496
256	218.271
260	281.334
258	256.237
242	276.436
251	238.329
241	236.921
239	233.61
238	277.985
224	212.253
213	205.906
217	216.977
215	190.365
218	250.335
205	177.079
216	256.018
191	211.552
200	202.6
203	239.767
199	255.583
193	180.878
197	167.458
179	190.847
177	175.22
39	87.9377
37	49.7134
37	51.0243
35	56.5325
37	12.8453
37	83.2094
63	85.7868
59	72.9527
116	74.8588
145	129.732
160	141.746
173	193.118
166	191.663
199	161.43
216	204.58
220	136.994
224	245.511
229	219.301
231	193.602
226	214.566
233	250.361
232	211.416
198	203.134
219	196.814
195	178.327
187	188.418
192	164.746
210	207.971
207	246.832
195	240.351
201	216.496
184	216.447
178	193.543
181	178.414
180	185.477
157	186.813
155	183.05
183	159.945
173	152.939
167	201.642
162	156.96
165	133.786
157	207.548
165	139.247
153	145.813
151	138.998
131	129.516
157	127.872
150	137.34
154	116.153
66	78.5493
65	54.1415
69	91.9621
68	69.9327
79	223.066
76	145.832
91	166.394
108	138.674
102	177.749
143	154.608
165	228.825
184	147.798
203	206.512
233	214.42
246	285.959
265	236.314
267	269.076
304	271.516
317	227.422
323	259.875
346	381.09
361	359.961
345	364.993
376	413.751
367	417.387
381	413.156
388	422.939
397	356.47
403	396.692
400	360.588
387	372.057
399	401.95
393	409.053
400	379.463
386	387.349
398	407.004
427	395.376
400	378.622
387	395.17
408	396.129
393	381.288
377	360.404
394	354.262
369	375.014
401	354.03
341	354.105
365	383.916
24	-1.16422
20	4.49761
23	11.6673
24	21.2093
28	71.6263
31	39.5844
63	91.462
104	154.794
145	184.19
185	167.042
195	178.304
246	237.585
279	261.195
275	247.44
273	270.406
295	266.919
282	262.923
295	262.743
315	254.929
286	244.822
265	299.635
279	312.895
299	249.419
268	277.964
278	285.18
261	266.161
277	287.378
222	278.593
278	257.246
262	259.171
259	258.295
242	243.927
244	244.847
258	247.91
286	284.184
179	176.524
205	277.208
223	262.77
224	235.877
243	204.568
211	92.2623
212	146.01
223	242.081
193	194.698
191	177.592
177	156.44
177	214.323

## Sheet: 3i
all (P2) without skin rejection
measured glucose (mg/dl)	computed glucose (mg/dl)
45	72.3268
46	76.4635
41	74.1544
41	71.7248
38	71.217
42	111.657
70	114.371
105	105.674
123	131.508
144	117.116
171	126.148
176	110.903
192	131.024
184	113.584
207	127.112
205	140.005
197	135.542
201	146.134
204	153.813
202	193.17
163	175.742
197	144.883
191	134.287
187	127.427
176	152.205
179	160.158
176	171.441
143	186.427
167	128.175
162	190.438
160	134.319
149	132.628
153	177.643
153	175.722
147	137.801
116	154.466
133	162.676
137	198.195
133	166.984
132	150.491
124	141.066
127	127.535
119	167.026
122	138.322
100	151.8
119	182.963
115	169.947
110	123.614
102	126.502
99	130.943
33	213.734
29	213.97
26	213.468
23	214.038
22	213.708
23	214.541
21	214.383
37	213.247
74	211.532
68	213.655
128	211.578
116	211.716
152	210.634
154	210.521
205	208.158
226	208.711
284	207.292
289	206.098
301	205.324
303	205.827
342	205.71
345	205.5
360	205.353
303	206.747
320	206.246
387	204.979
339	205.844
340	205.718
355	205.755
345	206.032
386	204.859
366	206.631
240	235.793
339	234.519
387	234.183
273	238.237
282	235.612
303	233.897
294	235.712
254	234.563
249	236.727
227	237.505
233	240.027
193	242.83
181	244.979
170	246.571
178	253.358
183	247.955
154	257.838
180	265.468
38	37.1918
41	43.0164
39	54.1565
30	46.8578
40	39.1046
43	71.6801
48	67.8116
65	71.3484
85	72.0756
98	70.6229
103	73.5348
103	80.7602
108	73.0523
110	104.273
110	95.0262
112	79.9672
108	88.2873
106	87.1209
100	93.0265
101	92.529
99	86.7321
97	78.1992
98	89.9131
93	88.6358
90	87.6407
99	88.4961
78	87.6328
67	85.5362
65	90.4536
63	87.4154
74	86.5821
69	92.6903
67	92.4748
84	99.9148
76	92.4744
92	94.7306
91	99.5014
87	89.0783
94	91.969
84	97.5389
95	92.2271
82	90.8912
91	94.6691
89	98.7022
100	95.105
115	93.91
94	97.4911
117	90.5267
116	91.5177
98	95.989
69	44.0297
72	78.6695
62	110.747
59	108.871
56	114.044
53	113.669
83	112.008
128	115.108
132	108.367
171	105.662
157	156.102
217	203.089
199	205.112
223	205.365
243	200.553
258	198.425
243	182.292
250	190.858
240	189.51
276	194.953
265	196.869
293	192.308
273	194.984
259	193.347
261	195.253
240	190.599
253	211.91
201	222.11
201	210.699
213	206.549
216	206.768
215	206.969
201	198.485
207	199.138
189	206.16
194	211.061
163	208.652
178	196.882
183	210.613
172	209.761
171	210.665
163	219.18
154	224.66
167	219.917
146	226.126
149	212.709
151	203.484
157	193.702
151	193.313
123	199.583
122	97.2561
103	127.004
110	109.628
108	112.592
102	111.95
117	185.133
149	165.32
131	171.462
146	186.525
145	185.394
168	180.757
179	164.919
172	176.873
163	195.965
207	180.576
192	186.262
193	172.052
212	197.34
209	182.964
210	182.539
224	183.287
222	192.243
257	208.523
224	207.663
231	212.957
234	237.028
217	214.018
215	218.165
254	222.797
213	208.623
207	228.698
210	220.373
205	229.219
224	222.896
212	205.853
210	227.94
214	227.134
203	210.782
205	236.098
211	209.392
225	207.852
190	207.078
212	199.428
215	193.429
220	218.868
218	224.276
225	208.453
214	226.053
216	228.152
214	238.751
43	41.3373
40	48.2693
41	56.6242
41	65.1399
39	54.4652
56	135.697
85	164.024
111	142.136
153	136.399
168	127.783
171	119.24
188	139.54
186	142.537
189	159.12
174	137.457
184	171.816
187	158.561
189	165.972
184	170.01
181	158.79
165	173.741
161	179.765
179	138.563
154	91.0392
155	106.962
147	96.0598
136	116.104
145	122.652
135	113.347
129	129.855
123	131.781
122	115.83
110	129.839
107	134.928
108	122.503
101	144.268
91	135.838
88	138.156
78	113.042
76	84.6923
82	99.9218
71	112.86
81	90.2832
73	32.4182
71	49.4599
78	87.7312
72	57.1407
73	77.2264
69	84.4919
76	121.229
78	40.3834
66	66.1936
67	83.0416
67	61.6471
64	77.3762
79	195.986
118	184.059
143	199.873
185	194.279
193	180.265
221	221.161
239	220.902
245	267.976
258	257.318
266	240.57
287	269.726
285	229.023
274	239.432
274	252.6
268	242.38
270	274.703
279	249.235
270	267.849
285	291.02
253	257.862
223	253.405
250	217.907
256	307.128
260	314.617
258	251.18
242	209.73
251	215.876
241	228.767
239	206.21
238	238.033
224	267.603
213	205.106
217	197.142
215	218.103
218	228.139
205	169.335
216	208.248
191	204.2
200	226.188
203	244.861
199	213.119
193	190.171
197	218.872
179	209.725
177	181.117
39	48.3892
37	112.406
37	49.8315
35	83.4579
37	154.232
37	94.7686
63	94.5547
59	146.584
116	83.2228
145	73.6465
160	59.7658
173	135.223
166	137.456
199	155.905
216	178.275
220	173.241
224	181.532
229	202.331
231	191.436
226	198.644
233	196.438
232	257.418
198	173.64
219	147.138
195	168.684
187	182.378
192	169.501
210	210.441
207	213.854
195	209.531
201	203.365
184	217.158
178	182.161
181	182.815
180	220.772
157	216.217
155	222.74
183	204.68
173	167.4
167	157.263
162	171.973
165	155.641
157	158.782
165	146.31
153	147.722
151	129.179
131	167.509
157	150.598
150	155.639
154	193.48
66	163.567
65	48.6184
69	72.8325
68	49.7538
79	77.8721
76	203.239
91	201.696
108	219.734
102	207.962
143	181.074
165	222.641
184	226.083
203	200.706
233	229.107
246	243.536
265	282.087
267	295.323
304	313.783
317	269.224
323	274.519
346	292.108
361	325.3
345	296.935
376	262.936
367	313.977
381	284.582
388	333.687
397	319.41
403	311.819
400	310.846
387	317.374
399	333.243
393	317.849
400	323.678
386	363.087
398	448.778
427	367.843
400	415.186
387	431.584
408	451.303
393	400.192
377	439.221
394	414.054
369	460.507
401	426.997
341	436.464
365	453.758
24	-8.95375
20	78.4751
23	78.2839
24	68.4887
28	50.1269
31	93.6183
63	180.664
104	188.398
145	104.53
185	225.599
195	184.469
246	256.764
279	206.824
275	198.632
273	260.048
295	245.364
282	251.853
295	256.456
315	228.057
286	287.172
265	254.921
279	254.401
299	220.421
268	233.77
278	245.248
261	283.335
277	249.07
222	308.74
278	364.811
262	216.594
259	278.387
242	257.564
244	243.664
258	206.313
286	126.137
179	175.139
205	211.953
223	201.956
224	184.652
243	225.051
211	251.173
212	193.274
223	218.771
193	216.751
191	231.328
177	232.181
177	269.823

## Sheet: 3j
all (P2) with skin rejection
measured glucose (mg/dl)	computed glucose (mg/dl)
45	85.9769
46	30.84
41	63.6492
41	29.1553
38	54.5269
42	72.5542
70	91.589
105	118.212
123	160.878
144	167.011
171	138.88
176	148.49
192	166.311
184	152.129
207	182.307
205	196.543
197	178.959
201	194.564
204	210.052
202	219.435
163	196.844
197	179.374
191	191.158
187	169.836
176	189.873
179	154.74
176	167.066
143	172.46
167	177.885
162	119.37
160	123.438
149	125.914
153	118.391
153	141
147	119.16
116	134.882
133	142.535
137	148.82
133	141.558
132	134.856
124	113.297
127	118.133
119	102.055
122	121.146
100	122.176
119	112.957
115	113.85
110	131.704
102	121.407
99	133.998
33	129.162
29	119.639
26	115.568
23	115.688
22	142.19
23	216.397
21	235.648
37	172.824
74	8.62079
68	130.069
128	148.433
116	261.61
152	241.465
154	271.72
205	263.401
226	189.63
284	160.919
289	160.288
301	155.7
303	189.588
342	174.84
345	196.017
360	186.478
303	285.094
320	285.616
387	282.729
339	280.571
340	240.749
355	212.986
345	200.995
386	238.273
366	253.541
240	283.54
339	276.486
387	275.399
273	270.378
282	275.116
303	270.498
294	270.274
254	261.379
249	270.411
227	273.167
233	250.981
193	261.099
181	269.956
170	261.313
178	276.728
183	280.72
154	220.255
180	222.152
38	20.8154
41	31.6814
39	32.8322
30	58.9716
40	46.3943
43	44.6996
48	57.1228
65	78.328
85	94.8053
98	90.8192
103	97.8616
103	97.7616
108	98.2094
110	97.7749
110	97.0268
112	94.1744
108	88.7701
106	96.8326
100	98.3171
101	96.8617
99	99.2141
97	90.7667
98	98.9909
93	91.6413
90	99.1027
99	94.4173
78	83.7692
67	73.3596
65	68.1923
63	72.1099
74	73.3024
69	79.1032
67	85.9054
84	98.6066
76	100.488
92	99.771
91	99.8957
87	100.354
94	98.8752
84	100.375
95	98.9842
82	99.7655
91	99.0319
89	79.1191
100	90.9808
115	88.2513
94	84.9705
117	99.252
116	98.0924
98	85.8271
69	45.8635
72	40.9542
62	95.0825
59	86.5534
56	82.0693
53	114.861
83	105.607
128	114.71
132	96.2544
171	106.402
157	166.88
217	196.44
199	193.863
223	173.697
243	204.766
258	193.816
243	198.929
250	191.646
240	208.13
276	208.972
265	219.084
293	236.43
273	240.083
259	230.639
261	240.425
240	230.47
253	210.537
201	222.419
201	236.082
213	235.492
216	235.586
215	229.594
201	235.047
207	233.946
189	217.299
194	197.098
163	200.355
178	234.226
183	182.733
172	184.662
171	188.291
163	184.896
154	155.018
167	162.323
146	154.593
149	160.398
151	175.413
157	223.517
151	213.395
123	190.609
122	123.019
103	126.213
110	129.779
108	101.299
102	67.6305
117	188.141
149	192.613
131	195.997
146	198.585
145	183.648
168	178.805
179	174.846
172	187.522
163	188.317
207	184.906
192	184.796
193	188.505
212	171.074
209	195.107
210	192.579
224	191.146
222	193.837
257	194.686
224	200.779
231	203.015
234	194.161
217	194.001
215	183.192
254	202.583
213	213.569
207	218.255
210	217.526
205	223.766
224	219.641
212	203.678
210	241.194
214	207.565
203	222.268
205	214.757
211	203.27
225	227.723
190	214.301
212	206.282
215	207.884
220	154.879
218	219.342
225	216.036
214	187.662
216	211.176
214	230.649
45	85.9769
46	30.84
41	63.6492
41	29.1553
38	54.5269
42	72.5542
70	91.589
105	118.212
123	160.878
144	167.011
171	138.88
176	148.49
192	166.311
184	152.129
207	182.307
205	196.543
197	178.959
201	194.564
204	210.052
202	219.435
163	196.844
197	179.374
191	191.158
187	169.836
176	189.873
179	154.74
176	167.066
143	172.46
167	177.885
162	119.37
160	123.438
149	125.914
153	118.391
153	141
147	119.16
116	134.882
133	142.535
137	148.82
133	141.558
132	134.856
124	113.297
127	118.133
119	102.055
122	121.146
100	122.176
119	112.957
115	113.85
110	131.704
102	121.407
99	133.998
78	46.9446
66	58.9117
67	69.097
67	81.8315
64	108.536
79	123.325
118	116.622
143	130.754
185	136.127
193	193.296
221	184.322
239	217.428
245	192.227
258	250.204
266	252.957
287	256.298
285	268.136
274	267.257
274	261.217
268	274.905
270	282.918
279	251.78
270	284.976
285	234.517
253	224.01
223	222.103
250	247.976
256	224.873
260	222.818
258	235.627
242	239.375
251	240.692
241	205.456
239	214.472
238	220.488
224	216.175
213	225.9
217	239.168
215	238.605
218	226.351
205	226.003
216	223.223
191	206.722
200	220.021
203	233.902
199	238.43
193	205.139
197	234.407
179	213.998
177	244.561
39	58.5466
37	61.7956
37	74.9292
35	64.9614
37	54.9699
37	67.1767
63	114.976
59	115.423
116	66.6272
145	121.411
160	146.604
173	113.459
166	144.011
199	177.746
216	205.996
220	199.635
224	177.775
229	206.896
231	196.22
226	207.301
233	206.694
232	210.47
198	212.142
219	202.825
195	204.069
187	205.477
192	231.104
210	213.879
207	240.015
195	233.854
201	235.087
184	254.105
178	168.835
181	206.37
180	217.438
157	176.473
155	175.346
183	146.377
173	139.953
167	152.793
162	140.872
165	139.415
157	163.909
165	140.633
153	155.889
151	144.275
131	161.606
157	159.959
150	153.934
154	158.696
66	89.9886
65	35.0065
69	66.2279
68	45.5881
79	89.9747
76	161.363
91	171.851
108	193.466
102	202.121
143	177.518
165	206.24
184	208.233
203	137.233
233	226.529
246	172.576
265	237.528
267	226.05
304	318.074
317	272.91
323	285.445
346	306.474
361	292.593
345	342.274
376	310.412
367	375.256
381	386.116
388	409.738
397	376.671
403	403.997
400	407.35
387	421.176
399	414.289
393	404.723
400	386.223
386	417.447
398	414.769
427	401.632
400	388.309
387	438.507
408	409.953
393	361.749
377	377.314
394	381.397
369	405.938
401	369.58
341	368.876
365	364.192
24	49.017
20	18.4363
23	13.327
24	15.698
28	53.7033
31	74.3794
63	156.43
104	172.838
145	202.216
185	156.852
195	219.43
246	289.456
279	299.762
275	270.859
273	297.999
295	281.855
282	223.594
295	236.271
315	262.514
286	229.481
265	257.122
279	292.081
299	273.853
268	267.91
278	286.143
261	288.706
277	264.551
222	281.377
278	269.324
262	295.433
259	243.746
242	270.655
244	232.663
258	226.359
286	252.245
179	238.66
205	182.783
223	231.41
224	201.103
243	228.324
211	213.988
212	198.062
223	182.533
193	205.433
191	193.959
177	186.93
177	211.644
