# Supplementary material for: Non-invasive measurements of blood glucose levels by time-gating mid-infrared optoacoustic signals
Source: Nat Metab. 2024 Mar 27;6(4):678–86. doi: 10.1038/s42255-024-01016-9 (PMC11052715; doi:10.1038/s42255-024-01016-9)
Supplement: Supplementary file 5 — Numerical data points of linearity results. [file 42255_2024_1016_MOESM5_ESM.xlsx]

## Sheet: 4d
Δblood glucose (mg/dl)	ΔArea (%)
2.8	4.77039
3.8	1.08378
-1.2	1.41399
-1.2	2.57457
-4.2	0
-0.2	7.77442
27.8	17.9163
62.8	34.613
80.8	52.056
101.8	51.1041
128.8	71.6801
133.8	62.9632
149.8	65.5679
141.8	69.0996
164.8	92.0378
162.8	81.839
154.8	78.1845
158.8	98.1191
161.8	87.7844
159.8	100
120.8	95.6359
154.8	69.3594
148.8	64.5869
144.8	95.0858
133.8	86.2708
136.8	94.7232
133.8	85.2383
100.8	85.8044
124.8	80.3544
119.8	59.089
117.8	49.5677
106.8	48.7946
110.8	51.9198
110.8	52.9449
104.8	54.9559
73.8	53.8795
90.8	54.0377
94.8	64.0243
90.8	60.387
89.8	48.1421
81.8	54.8508
84.8	53.8064
76.8	45.6822
79.8	50.9096
57.8	53.4767
76.8	51.0319
72.8	50.0159
67.8	61.7917
59.8	52.1429
56.8	50.9037

## Sheet: 4e
Δblood glucose (mg/dl)	ΔArea (%)
2.8	1.34613
3.8	0
-1.2	1.00974
-1.2	38.0285
-4.2	0.717446
-0.2	0.616967
27.8	42.9425
62.8	69.5936
80.8	72.2044
101.8	72.5471
128.8	48.063
133.8	82.4074
149.8	73.1737
141.8	71.3568
164.8	64.935
162.8	69.7136
154.8	70.2638
158.8	44.4584
161.8	72.556
159.8	75.5463
120.8	71.4734
154.8	72.0777
148.8	80.8206
144.8	78.3306
133.8	100
136.8	50.2977
133.8	67.1261
100.8	64.2675
124.8	68.1719
119.8	68.432
117.8	70.7378
106.8	81.5075
110.8	85.03
110.8	94.5836
104.8	51.6218
73.8	51.9984
90.8	74.8938
94.8	98.7213
90.8	81.7891
89.8	55.5438
81.8	77.417
84.8	74.8736
76.8	53.4697
79.8	62.7014
57.8	68.0264
76.8	66.2242
72.8	76.7104
67.8	78.1121
59.8	61.0802
56.8	60.6545

## Sheet: 4f
Δblood glucose	ΔArea (%)
2.8	3.50341
3.8	2.03284
-1.2	0
-1.2	5.18962
-4.2	6.32483
-0.2	30.6292
27.8	43.1809
62.8	37.9736
80.8	16.8607
101.8	16.9817
128.8	20.8402
133.8	14.2983
149.8	12.1395
141.8	23.5476
164.8	31.4107
162.8	12.728
154.8	12.2995
158.8	62.7118
161.8	38.3232
159.8	41.8255
120.8	27.1147
154.8	22.8394
148.8	34.781
144.8	71.6666
133.8	74.6137
136.8	72.34
133.8	100
100.8	60.6487
124.8	66.4504
119.8	59.0952
117.8	45.0021
106.8	49.7472
110.8	52.2115
110.8	48.1236
104.8	45.7488
73.8	54.7739
90.8	51.7287
94.8	70.2938
90.8	61.5672
89.8	55.0017
81.8	54.4824
84.8	37.742
76.8	44.7957
79.8	47.209
57.8	48.0907
76.8	52.3181
72.8	48.3262
67.8	53.8494
59.8	48.2185
56.8	45.0025

## Sheet: 4g
	1109 cm-1	1080 cm-1	1036 cm-1	994 cm-1
Δblood glucose (mg/dl)	Δintensity (%)	Δintensity (%)	Δintensity (%)	Δintensity (%)
2.8	11.1049	5.34264	9.96235	12.7773
3.8	5.66968	8.73413	10.7457	12.1484
-1.2	16.4088	11.508	10.5966	5.46501
-1.2	12.2863	9.89777	8.243	6.57569
-4.2	15.7132	9.89371	7.10267	0
-0.2	0	0	4.42586	7.47501
27.8	14.03	6.81291	0	5.50151
62.8	27.7053	17.107	27.2833	44.369
80.8	43.9694	36.8191	51.2116	71.598
101.8	44.6441	38.547	50.6745	66.9738
128.8	68.1609	61.4534	72.1604	82.8075
133.8	55.6684	49.7921	62.4367	79.3789
149.8	61.4974	53.3049	62.2956	89.8569
141.8	65.9166	61.2299	65.509	75.9373
164.8	91.3543	84.6814	92.5721	92.6657
162.8	75.8224	70.9247	82.0503	88.4794
154.8	74.0728	70.2736	78.2943	92.6634
158.8	94.4263	94.8484	97.6417	98.7162
161.8	84.7335	82.3628	86.0238	73.7003
159.8	100	100	100	100
120.8	91.1925	92.4545	89.684	90.5817
154.8	59.6129	57.813	69.8619	79.9792
148.8	65.1645	55.8797	65.2155	79.738
144.8	95.8165	95.6193	91.9545	81.4016
133.8	96.1713	89.3468	82.3015	79.713
136.8	97.3267	98.0664	98.2665	86.8529
133.8	91.4784	89.8545	94.3277	90.4701
100.8	86.5085	92.8177	92.6682	81.8216
124.8	85.6776	91.2459	94.0189	87.9767
119.8	36.3347	27.5258	34.9117	58.7328
117.8	34.9221	23.5781	28.6715	51.2833
106.8	32.3015	23.6921	31.074	49.9827
110.8	32.7164	24.6996	35.1343	53.0293
110.8	34.3912	26.3651	30.5784	56.3916
104.8	32.9836	27.7357	29.3855	52.5503
73.8	35.8469	25.7082	31.0188	54.1963
90.8	34.1406	27.5426	32.5475	57.2347
94.8	37.4785	30.1987	34.9421	63.1685
90.8	32.9834	24.6614	31.1275	51.9687
89.8	17.5785	11.6722	26.7627	50.6943
81.8	29.9817	21.714	27.4048	50.3215
84.8	29.1543	24.6287	36.3164	61.6751
76.8	29.7752	21.1921	26.1257	49.9531
79.8	31.3526	22.0347	28.3132	54.2256
57.8	30.5059	24.9548	30.7384	56.0871
76.8	30.9091	20.2401	26.4791	53.5898
72.8	32.0852	25.2871	28.958	57.3198
67.8	38.9494	26.2521	34.9491	65.2774
59.8	31.6738	22.5257	29.6785	52.7104
56.8	27.7402	21.4495	27.5954	54.7479
